# Supplementary material for: Perceptions and practices of community pharmacists towards the use of short-acting beta-2 agonists inhalers in Malaysia: A cross-sectional survey
Source: PLoS One. 2025 Jun 11;20(6):e0324982. doi: 10.1371/journal.pone.0324982 (PMC12157093; doi:10.1371/journal.pone.0324982)
Supplement: S3 Appendix — (XLSX) [file pone.0324982.s003.xlsx]

## Sheet: Form responses 1
1. Age	2. Gender	3. Ethnicity	4. Qualification	5. Working experience (years)	9. States of residing	1. According to you, good asthma control is (a) Asthma that can be controlled with medical help.	1. According to you, good asthma control is (b) Having minimum asthma symptoms.	2. Do you perceive that it is reasonable for patients to change their asthma management if they really feel unwell on a particular day?	3. Beside the medicines that were prescribed by physicians, do you think that patients managed their asthma with other over the counter medicines?	4. Do you perceive that patients managed their asthma by decoction, herbal, or ayurvedic medicines?	5. Asthma patients who always requested their SABA inhalers from community pharmacies will lead to poor asthma control due to the absence of asthma review at hospitals.	6. Asthma patients are willing to talk about their asthma problems to community pharmacists.	1. Do you think that it is safe for patients to use more than 2 puffs of SABA inhalers per day?	2. If someone uses SABA inhaler more than twice per week, most probably he / she is having uncontrolled asthma.	3. Asthma patients should move to another inhaler completely which contained both a preventer and a reliever.	4. Do you think that asthma patients develop attachment to SABA inhalers?	5. Asthma patients may experience side effects from the use of SABA inhalers. (For examples, dry mouth, palpitations, tremor, chest tightness, muscle cramps, headache)	6. There is a high chance that asthma patients overuse SABA inhalers which are requested from community pharmacies compared with inhalers which are obtained from hospitals or clinics.	7. Are you more concerned about the frequency and dosage of asthma patients' usage compared with the techniques to utilize the inhalers?	1. Pharmacists could dispense the SABA inhalers to asthma patients if they noticed that they might overuse it.	2. Pharmacists could not dispense the SABA inhalers to asthma patients if they noticed that they might overuse it.	3. Have you ever educated the patients regarding the correct techniques to use asthma inhalers?	4. At my workplace, I believed that I provide enough information regarding the safe use of SABA inhalers to the patients.	1. A special room dedicated for asthma consultations.	2. Improve the duration of asthma counselling.	3. A monitoring system to keep track of the SABA inhalers purchasing records in the community setting.	4. Provide more follow up sections to the asthma patients.	1. Lack of time	2. Increased workload	3. Less /no incentives	4. Lack of training	5. Lack of patient awareness of the services
49 years old and above	Male	Chinese	Bachelor’s degree	10 years and above	Malacca	4	4	4	4	3	2	4	4	3	4	4	3	4	4	4	1	4	4	4	4	4	4	1	1	1	1	5
18-28 years old	Female	Chinese	Master’s degree	Less than 5 years	Malacca	4	5	4	4	4	5	3	3	5	5	5	4	5	4	3	3	4	3	2	5	5	5	3	3	3	3	5
18-28 years old	Female	Chinese	Bachelor’s degree	Less than 5 years	Penang	5	5	3	5	5	3	1	5	1	5	3	5	5	1	5	5	5	5	3	4	3	4	4	4	1	2	5
29-38 years old	Male	Chinese	Bachelor’s degree	10 years and above	Perak	5	5	4	3	3	5	3	4	4	3	3	4	3	3	3	3	4	4	3	4	3	3	4	3	2	1	3
29-38 years old	Female	Malay	Bachelor’s degree	5 to 10 years	Johor	5	5	1	5	5	5	5	5	2	5	5	4	5	5	2	2	5	5	5	5	4	2	5	5	1	1	5
18-28 years old	Female	Malay	Bachelor’s degree	Less than 5 years	Selangor	3	5	2	4	1	2	4	4	1	1	4	4	1	1	3	5	5	5	3	5	1	3	3	5	1	1	1
18-28 years old	Female	Chinese	Bachelor’s degree	Less than 5 years	Penang	5	5	4	4	4	4	3	3	4	5	4	4	4	3	3	3	5	4	4	5	5	5	4	4	3	2	4
39-48 years old	Male	Indian	Master’s degree	5 to 10 years	Johor	5	4	5	1	3	2	4	2	4	4	2	5	5	5	4	3	5	5	1	3	4	5	4	3	4	2	5
18-28 years old	Female	Malay	Bachelor’s degree	Less than 5 years	Penang	5	5	1	2	2	5	1	5	3	5	4	3	5	5	5	1	5	5	5	5	4	5	5	4	4	4	3
18-28 years old	Female	Chinese	Bachelor’s degree	Less than 5 years	Labuan	5	5	2	3	3	2	4	3	4	1	3	3	4	2	3	3	5	4	4	3	3	3	4	4	2	3	3
18-28 years old	Female	Malay	Bachelor’s degree	Less than 5 years	Kedah	3	2	4	4	3	1	4	5	3	3	5	5	5	4	3	3	4	4	3	3	4	3	4	4	2	1	3
18-28 years old	Female	Chinese	Bachelor’s degree	Less than 5 years	Penang	4	5	2	4	3	4	4	5	4	4	4	5	5	2	4	2	4	3	4	4	5	5	4	1	1	2	5
29-38 years old	Female	Indian	Bachelor’s degree	5 to 10 years	Penang	4	5	1	2	1	5	5	5	5	4	5	5	5	5	1	5	5	5	5	5	4	5	4	5	5	3	3
29-38 years old	Male	Malay	Bachelor’s degree	10 years and above	Perak	5	5	4	1	1	5	5	3	4	4	3	5	3	5	3	5	5	4	3	5	5	5	5	5	3	5	5
18-28 years old	Female	Malay	Bachelor’s degree	Less than 5 years	Kelantan	5	5	3	4	3	4	5	4	3	5	5	5	5	1	3	2	5	4	3	4	4	3	3	2	3	2	5
29-38 years old	Female	Chinese	Bachelor’s degree	5 to 10 years	Kedah	5	5	4	4	5	5	4	4	5	5	2	4	4	5	5	1	5	5	3	5	5	5	5	3	3	3	4
29-38 years old	Female	Chinese	Bachelor’s degree	5 to 10 years	Perak	2	1	4	1	1	2	3	2	2	2	3	4	5	1	4	2	4	4	4	4	4	4	2	4	3	2	4
29-38 years old	Female	Chinese	Master’s degree	5 to 10 years	Perak	5	5	3	2	1	4	2	4	5	5	5	5	5	1	3	2	5	4	5	5	5	4	4	3	3	4	5
29-38 years old	Female	Chinese	Bachelor’s degree	5 to 10 years	Johor	5	5	4	2	2	4	2	5	2	4	3	3	4	2	3	3	4	3	4	3	3	3	4	4	1	2	1
49 years old and above	Female	Malay	Bachelor’s degree	10 years and above	Kelantan	5	5	5	5	1	5	5	5	2	5	2	2	3	5	1	5	5	5	1	1	5	5	3	3	1	4	4
49 years old and above	Female	Malay	Bachelor’s degree	10 years and above	Kedah	3	3	3	4	3	3	4	3	2	3	4	3	4	4	4	3	4	3	2	4	4	4	3	3	3	3	3
29-38 years old	Female	Chinese	Bachelor’s degree	5 to 10 years	Penang	4	5	4	3	3	5	1	4	5	4	5	5	5	3	4	3	5	4	1	4	2	4	5	5	1	3	3
18-28 years old	Female	Chinese	Bachelor’s degree	Less than 5 years	Penang	3	5	5	3	3	5	2	3	4	4	5	5	5	5	4	3	5	5	2	5	5	5	5	5	1	4	5
29-38 years old	Female	Indian	Bachelor’s degree	5 to 10 years	Kedah	4	4	3	4	4	4	2	4	3	3	4	4	4	3	2	4	4	4	2	3	4	4	5	5	3	2	3
29-38 years old	Female	Chinese	Master’s degree	5 to 10 years	Penang	5	5	5	4	3	4	4	3	4	2	5	4	2	4	2	4	5	5	4	5	5	4	5	5	2	5	4
39-48 years old	Female	Chinese	Master’s degree	10 years and above	Kuala Lumpur	4	4	2	3	2	4	3	5	4	4	3	4	4	3	4	4	5	4	4	3	4	4	4	4	4	4	4
18-28 years old	Female	Chinese	Bachelor’s degree	Less than 5 years	Perak	5	5	3	3	3	3	4	2	3	3	4	4	3	3	3	3	4	3	3	4	4	4	4	3	2	4	4
29-38 years old	Female	Chinese	Bachelor’s degree	Less than 5 years	Sabah	3	4	3	4	4	4	5	4	4	5	4	4	4	3	2	5	5	4	3	4	3	3	4	4	1	2	4
29-38 years old	Female	Chinese	Master’s degree	10 years and above	Malacca	4	1	4	3	3	4	2	1	5	5	5	5	5	3	1	5	4	2	5	5	5	5	5	4	3	2	5
29-38 years old	Female	Chinese	Bachelor’s degree	5 to 10 years	Pahang	3	3	1	3	3	3	3	3	4	2	4	4	4	5	2	1	5	5	5	4	5	5	4	4	3	3	4
29-38 years old	Female	Chinese	Bachelor’s degree	5 to 10 years	Penang	4	5	4	3	3	2	4	4	3	3	3	3	2	3	3	3	4	4	3	3	4	4	3	3	2	3	3
29-38 years old	Female	Malay	Bachelor’s degree	5 to 10 years	Kelantan	2	4	1	3	1	5	2	2	5	5	5	4	4	1	1	5	5	3	4	5	3	3	5	5	5	5	5
29-38 years old	Female	Chinese	Bachelor’s degree	Less than 5 years	Terengganu	4	5	4	4	4	5	2	3	5	5	5	5	5	4	4	3	5	4	3	5	5	5	5	5	2	2	5
29-38 years old	Male	Chinese	Master’s degree	5 to 10 years	Terengganu	4	5	4	4	4	2	4	4	3	4	4	3	4	4	3	2	5	3	2	4	4	4	4	5	4	2	5
18-28 years old	Female	Chinese	Bachelor’s degree	Less than 5 years	Penang	4	4	4	3	2	3	4	4	3	3	3	3	3	3	2	4	4	4	2	4	4	4	4	4	4	3	4
29-38 years old	Female	Chinese	Bachelor’s degree	Less than 5 years	Pahang	3	4	3	4	3	3	4	4	4	4	3	4	4	4	3	3	4	4	4	4	4	4	4	4	4	3	4
29-38 years old	Female	Chinese	Bachelor’s degree	10 years and above	Johor	2	4	5	3	4	5	4	5	4	3	4	2	5	3	1	3	3	5	4	4	3	4	4	4	4	4	4
29-38 years old	Male	Chinese	Bachelor’s degree	5 to 10 years	Kedah	5	5	5	3	2	5	3	5	5	5	5	5	5	5	5	2	5	5	1	5	1	5	5	3	4	1	5
49 years old and above	Male	Malay	Bachelor’s degree	10 years and above	Perlis	1	5	3	3	3	3	4	5	2	5	4	2	3	3	5	3	5	4	3	3	4	4	5	5	5	5	5
29-38 years old	Male	Malay	Bachelor’s degree	5 to 10 years	Selangor	4	3	2	2	3	1	4	4	2	4	4	3	2	1	1	3	5	5	2	3	2	4	3	3	5	2	3
18-28 years old	Female	Chinese	Bachelor’s degree	Less than 5 years	Johor	4	4	4	5	4	3	2	5	5	3	4	3	5	4	3	2	1	2	2	4	5	5	5	5	5	5	5
18-28 years old	Female	Chinese	Bachelor’s degree	Less than 5 years	Sarawak	5	5	5	3	1	5	2	5	5	4	5	5	4	2	4	2	4	4	4	4	4	4	3	3	5	4	5
29-38 years old	Female	Malay	Bachelor’s degree	Less than 5 years	Penang	2	4	3	2	4	5	1	4	5	5	5	5	5	5	1	5	5	5	5	5	5	5	5	5	5	3	5
29-38 years old	Male	Chinese	Bachelor’s degree	Less than 5 years	Johor	3	4	3	2	3	3	3	3	3	3	3	3	5	3	1	3	4	3	3	3	3	3	3	3	3	3	3
29-38 years old	Female	Chinese	Bachelor’s degree	5 to 10 years	Kuala Lumpur	4	5	3	2	1	4	4	4	4	4	4	5	5	5	2	4	5	5	5	5	5	5	2	5	5	5	5
39-48 years old	Female	Chinese	Bachelor’s degree	10 years and above	Sabah	5	5	3	4	5	2	5	2	4	4	3	4	2	3	3	3	5	5	3	3	4	5	4	3	4	5	5
18-28 years old	Male	Chinese	Bachelor’s degree	Less than 5 years	Sarawak	4	4	2	4	4	5	4	4	4	4	5	4	4	2	2	4	5	4	3	4	3	4	2	2	3	3	4
49 years old and above	Female	Chinese	Bachelor’s degree	10 years and above	Sarawak	5	5	5	5	3	5	3	3	5	3	5	4	5	5	3	3	5	5	5	5	5	5	3	3	1	1	5
49 years old and above	Female	Chinese	Bachelor’s degree	10 years and above	Sarawak	5	5	5	1	3	4	5	5	1	5	5	1	1	1	5	2	5	5	1	4	5	5	3	3	3	1	1
29-38 years old	Male	Chinese	Bachelor’s degree	5 to 10 years	Malacca	3	5	5	5	4	5	2	3	4	5	5	4	5	4	2	3	5	3	1	3	5	2	2	2	5	1	5
18-28 years old	Female	Malay	Bachelor’s degree	Less than 5 years	Terengganu	4	4	2	3	2	4	4	4	4	5	4	5	3	2	2	4	5	3	5	5	3	4	4	4	4	4	5
18-28 years old	Male	Malay	Bachelor’s degree	Less than 5 years	Terengganu	5	4	4	4	4	3	4	3	4	5	4	4	4	4	3	3	5	4	3	3	3	3	4	4	3	3	4
29-38 years old	Female	Malay	Bachelor’s degree	Less than 5 years	Terengganu	4	5	2	5	3	4	4	4	3	3	4	5	5	2	1	4	5	3	2	2	3	3	3	4	2	4	5
49 years old and above	Female	Chinese	Bachelor’s degree	10 years and above	Sarawak	4	5	3	5	5	3	5	5	5	3	3	5	3	3	3	3	5	5	3	3	3	3	3	3	3	3	3
18-28 years old	Male	Malay	Bachelor’s degree	Less than 5 years	Perlis	4	5	5	5	3	5	3	3	4	5	5	5	5	1	3	4	5	5	2	5	4	4	4	4	4	5	5
29-38 years old	Male	Malay	Bachelor’s degree	5 to 10 years	Kelantan	4	5	4	3	3	4	4	4	5	4	3	5	3	2	2	4	5	4	5	5	3	5	5	5	5	5	5
29-38 years old	Male	Malay	Bachelor’s degree	5 to 10 years	Selangor	5	5	5	5	5	5	5	5	5	5	5	5	5	5	4	4	4	4	4	4	4	4	3	3	3	3	3
18-28 years old	Female	Malay	Bachelor’s degree	Less than 5 years	Pahang	4	4	4	4	3	4	3	4	4	3	5	4	4	4	4	2	4	4	4	4	4	4	5	3	3	3	5
49 years old and above	Male	Indian	Bachelor’s degree	10 years and above	Perlis	3	4	3	3	3	2	3	4	4	2	4	3	3	3	4	2	4	2	3	4	4	4	4	3	3	4	5
18-28 years old	Male	Chinese	Bachelor’s degree	Less than 5 years	Pahang	4	5	4	4	4	5	4	3	3	5	4	4	4	4	4	3	4	3	4	5	4	5	2	3	2	3	5
39-48 years old	Female	Indian	Bachelor’s degree	5 to 10 years	Perlis	4	4	4	4	4	2	3	4	5	4	5	3	5	4	3	1	4	4	2	4	5	4	3	1	3	1	5
29-38 years old	Female	Malay	Bachelor’s degree	5 to 10 years	Selangor	5	5	3	3	5	5	3	4	1	3	3	4	5	3	5	3	5	4	3	4	3	3	4	3	1	1	5
18-28 years old	Female	Indian	Bachelor’s degree	Less than 5 years	Selangor	5	5	3	3	5	3	5	4	2	2	5	5	3	2	4	1	4	4	3	3	4	4	5	4	3	5	4
29-38 years old	Female	Malay	Bachelor’s degree	5 to 10 years	Pahang	3	5	2	5	3	4	4	4	5	5	5	5	4	3	4	2	4	4	2	4	4	4	4	4	4	2	4
18-28 years old	Male	Indian	Bachelor’s degree	Less than 5 years	Selangor	5	5	3	3	5	5	1	4	2	3	3	4	5	3	5	3	5	4	3	4	3	3	4	3	2	2	4
29-38 years old	Male	Chinese	Bachelor’s degree	5 to 10 years	Selangor	5	2	1	3	4	3	5	3	2	3	5	3	5	3	2	3	5	3	3	5	3	2	3	5	2	1	1
18-28 years old	Female	Malay	Bachelor’s degree	Less than 5 years	Selangor	2	2	3	5	3	5	1	5	3	5	2	4	3	5	3	2	2	5	3	5	3	2	3	5	2	1	1
18-28 years old	Female	Chinese	Bachelor’s degree	Less than 5 years	Selangor	3	2	2	3	1	3	4	3	1	3	4	3	1	2	3	3	5	2	3	2	1	2	3	3	1	2	1
18-28 years old	Male	Chinese	Bachelor’s degree	Less than 5 years	Selangor	2	4	3	4	3	2	1	4	3	1	2	4	3	1	3	5	2	5	3	5	3	3	3	5	2	1	1
18-28 years old	Female	Chinese	Bachelor’s degree	Less than 5 years	Selangor	5	5	4	4	4	2	3	4	4	1	4	4	4	1	3	5	5	5	4	5	5	3	4	5	3	1	4
39-48 years old	Male	Chinese	Master’s degree	5 to 10 years	Selangor	5	4	4	2	4	2	3	2	4	4	4	5	4	5	3	3	5	5	4	3	5	5	4	3	3	2	4
18-28 years old	Female	Malay	Bachelor’s degree	Less than 5 years	Selangor	5	5	5	4	3	4	4	3	4	5	3	4	5	3	4	3	5	4	1	5	4	5	4	4	4	2	5
49 years old and above	Female	Malay	Bachelor’s degree	10 years and above	Selangor	5	5	1	3	2	2	1	3	3	1	4	3	5	3	5	3	5	4	5	3	4	3	5	4	4	3	3
18-28 years old	Female	Chinese	Bachelor’s degree	Less than 5 years	Selangor	5	5	1	3	2	2	1	3	3	1	4	3	5	2	5	3	5	4	5	3	4	3	5	4	4	3	3
18-28 years old	Female	Indian	Bachelor’s degree	Less than 5 years	Selangor	5	5	2	2	3	5	4	5	4	5	3	3	4	5	3	1	5	5	4	5	3	5	4	4	2	4	3
29-38 years old	Male	Malay	Bachelor’s degree	5 to 10 years	Selangor	5	2	2	4	3	1	4	5	4	3	3	5	4	4	3	3	5	4	4	3	3	3	4	4	2	1	3
18-28 years old	Female	Chinese	Bachelor’s degree	Less than 5 years	Selangor	3	5	4	3	3	2	4	3	3	1	5	3	5	2	3	3	4	4	3	3	4	3	4	4	2	3	3
49 years old and above	Male	Malay	Bachelor’s degree	10 years and above	Selangor	3	5	4	4	3	4	4	5	3	4	5	5	5	2	3	2	4	3	3	4	4	5	4	1	2	2	3
29-38 years old	Female	Chinese	Bachelor’s degree	5 to 10 years	Selangor	4	2	2	4	3	1	4	5	4	3	4	5	5	4	4	3	4	4	4	3	5	3	4	4	1	1	5
18-28 years old	Female	Malay	Bachelor’s degree	Less than 5 years	Selangor	4	5	2	2	3	5	4	5	4	4	4	5	5	5	4	5	4	5	4	5	5	5	4	5	3	3	5
18-28 years old	Male	Chinese	Bachelor’s degree	Less than 5 years	Selangor	4	5	3	4	3	4	5	5	5	4	5	5	5	2	1	5	5	3	5	4	4	5	4	1	5	2	3
29-38 years old	Female	Indian	Bachelor’s degree	5 to 10 years	Selangor	4	5	1	1	1	5	5	3	5	4	5	5	5	5	1	5	5	4	5	5	4	5	4	5	5	5	3
39-48 years old	Female	Indian	Bachelor’s degree	5 to 10 years	Selangor	5	5	4	2	1	5	5	5	4	4	3	5	3	5	3	5	5	5	3	5	5	5	5	5	3	3	5
18-28 years old	Female	Chinese	Bachelor’s degree	Less than 5 years	Johor	5	5	4	4	1	4	5	4	4	5	3	5	3	1	3	5	5	4	3	4	5	3	5	2	3	2	5
29-38 years old	Male	Chinese	Bachelor’s degree	5 to 10 years	Johor	5	5	3	1	3	5	5	3	3	4	5	5	5	5	3	2	5	4	3	5	4	5	3	5	3	5	5
18-28 years old	Female	Malay	Bachelor’s degree	Less than 5 years	Johor	5	5	3	4	3	5	5	4	3	5	5	4	5	5	3	2	5	5	3	5	4	5	3	3	3	3	5
18-28 years old	Male	Indian	Bachelor’s degree	Less than 5 years	Johor	5	5	4	4	5	4	4	4	5	5	2	5	4	1	5	1	5	4	3	4	5	3	5	2	3	2	4
49 years old and above	Female	Indian	Bachelor’s degree	10 years and above	Johor	5	5	4	1	5	2	4	2	5	2	2	4	4	1	5	2	5	4	3	4	5	4	5	4	3	2	4
29-38 years old	Female	Chinese	Bachelor’s degree	5 to 10 years	Johor	2	1	4	4	1	5	3	4	2	5	3	4	5	5	4	2	4	5	4	5	4	5	2	3	3	3	4
29-38 years old	Female	Indian	Bachelor’s degree	5 to 10 years	Johor	2	1	4	2	1	4	3	4	2	5	3	5	5	1	4	2	4	4	4	5	4	4	2	3	3	4	4
29-38 years old	Female	Chinese	Bachelor’s degree	5 to 10 years	Johor	5	1	3	1	1	2	2	2	5	2	5	4	5	1	3	2	5	4	5	4	5	4	4	4	3	2	5
29-38 years old	Male	Malay	Bachelor’s degree	5 to 10 years	Johor	5	1	3	5	1	3	2	5	5	2	4	3	5	3	3	3	5	4	5	5	5	4	4	4	3	3	5
18-28 years old	Female	Chinese	Bachelor’s degree	Less than 5 years	Johor	5	5	5	2	3	4	4	4	3	5	4	5	4	1	4	2	3	4	5	5	5	4	4	3	3	4	3
39-48 years old	Male	Malay	Bachelor’s degree	5 to 10 years	Johor	5	5	5	2	3	4	4	5	3	4	4	3	4	2	4	3	3	3	5	3	5	3	4	4	3	2	3
18-28 years old	Female	Chinese	Bachelor’s degree	Less than 5 years	Johor	5	1	4	5	2	3	2	5	2	2	3	3	5	3	3	3	4	4	4	5	3	4	4	4	1	2	3
29-38 years old	Male	Chinese	Bachelor’s degree	5 to 10 years	Perak	5	5	4	5	2	5	2	5	2	5	3	2	4	5	3	5	4	5	4	1	3	5	4	3	1	4	1
49 years old and above	Female	Malay	Bachelor’s degree	5 to 10 years	Perak	5	5	5	2	1	4	5	5	2	4	2	3	3	2	1	3	5	3	1	3	5	3	3	4	1	2	4
29-38 years old	Female	Chinese	Bachelor’s degree	5 to 10 years	Penang	3	5	3	3	3	5	4	4	2	4	4	5	4	3	4	3	4	4	2	4	4	4	3	5	3	3	3
18-28 years old	Female	Indian	Bachelor’s degree	Less than 5 years	Johor	4	3	4	4	3	3	1	3	5	3	5	3	5	4	4	3	5	3	1	4	2	4	5	3	1	3	3
18-28 years old	Female	Chinese	Bachelor’s degree	Less than 5 years	Penang	4	5	4	3	3	5	1	3	5	4	5	5	5	5	4	3	5	5	1	5	2	5	5	5	1	4	3
29-38 years old	Female	Indian	Bachelor’s degree	5 to 10 years	Perak	3	5	5	3	3	5	2	4	4	4	5	5	5	3	4	3	5	4	2	4	5	4	5	5	1	3	5
29-38 years old	Female	Malay	Bachelor’s degree	5 to 10 years	Perlis	5	5	5	5	5	4	2	4	5	4	5	5	4	4	4	1	4	3	4	5	2	5	5	4	4	4	5
49 years old and above	Male	Malay	Bachelor’s degree	10 years and above	Kedah	4	3	3	3	3	3	3	3	3	3	3	3	3	3	3	3	3	3	3	3	3	3	3	3	3	3	3
29-38 years old	Female	Malay	Bachelor’s degree	Less than 5 years	Kedah	3	3	3	4	4	5	4	4	3	3	3	3	4	4	2	3	4	4	3	4	4	3	4	3	3	3	4
29-38 years old	Female	Malay	Bachelor’s degree	5 to 10 years	Penang	4	5	3	4	4	4	5	5	3	5	3	5	3	5	3	3	5	5	5	5	5	5	3	3	3	1	3
18-28 years old	Female	Chinese	Bachelor’s degree	Less than 5 years	Selangor	3	4	5	4	3	4	2	4	4	3	5	4	5	3	4	3	5	4	2	3	5	4	5	5	1	2	5
29-38 years old	Male	Malay	Bachelor’s degree	5 to 10 years	Selangor	4	5	3	3	4	5	2	3	3	4	4	5	4	5	2	3	4	5	2	3	4	5	5	5	3	4	3
29-38 years old	Female	Chinese	Bachelor’s degree	5 to 10 years	Selangor	4	5	3	4	4	4	2	3	3	2	4	4	4	4	2	4	4	5	2	5	4	4	5	5	3	5	3
29-38 years old	Female	Malay	Bachelor’s degree	Less than 5 years	Selangor	5	4	5	4	3	4	4	4	4	3	5	4	2	3	2	4	4	3	4	5	4	5	3	3	2	3	4
29-38 years old	Female	Indian	Bachelor’s degree	5 to 10 years	Selangor	4	5	2	3	2	3	3	2	4	3	3	4	4	3	4	4	5	3	4	4	4	4	4	3	4	4	4
18-28 years old	Female	Chinese	Bachelor’s degree	Less than 5 years	Selangor	5	4	3	3	3	4	4	5	3	4	4	4	3	3	3	4	4	4	3	3	4	4	4	4	2	4	4
18-28 years old	Female	Chinese	Bachelor’s degree	Less than 5 years	Selangor	5	4	3	4	3	4	4	4	3	5	4	4	3	3	3	5	4	4	3	4	4	3	4	4	2	2	4
29-38 years old	Male	Chinese	Bachelor’s degree	5 to 10 years	Selangor	3	5	3	3	4	3	5	2	4	3	4	4	4	3	2	3	5	3	3	4	3	4	4	3	1	4	4
29-38 years old	Female	Malay	Bachelor’s degree	Less than 5 years	Selangor	3	1	3	3	4	4	5	1	4	4	5	4	5	3	2	5	5	2	3	5	3	5	4	4	1	2	4
29-38 years old	Female	Chinese	Bachelor’s degree	5 to 10 years	Selangor	4	4	4	4	3	4	2	4	5	5	5	4	5	3	1	5	4	4	5	4	5	3	5	4	3	2	5
29-38 years old	Female	Malay	Master’s degree	10 years and above	Sarawak	4	3	4	3	3	3	2	3	5	3	5	4	5	5	1	5	4	5	5	4	5	5	5	4	3	3	5
29-38 years old	Male	Chinese	Bachelor’s degree	5 to 10 years	Selangor	3	1	1	3	3	4	3	1	4	5	4	5	4	3	2	5	5	2	5	5	5	5	4	4	3	2	4
29-38 years old	Female	Chinese	Bachelor’s degree	5 to 10 years	Selangor	3	5	1	3	3	2	3	4	4	3	4	3	4	3	2	3	5	4	5	3	5	4	4	3	3	3	4
18-28 years old	Female	Indian	Bachelor’s degree	Less than 5 years	Sarawak	4	3	4	3	3	3	4	3	3	2	3	4	2	5	3	1	4	5	3	4	4	5	3	4	2	3	3
18-28 years old	Female	Chinese	Bachelor’s degree	Less than 5 years	Selangor	4	4	4	3	3	5	4	2	3	5	3	4	2	1	3	5	4	3	3	5	4	3	3	5	2	5	3
29-38 years old	Male	Chinese	Bachelor’s degree	5 to 10 years	Sabah	2	5	1	3	1	2	2	4	5	3	5	3	4	3	1	3	5	4	4	3	3	4	5	3	5	3	5
29-38 years old	Female	Chinese	Bachelor’s degree	5 to 10 years	Selangor	2	5	1	4	1	5	2	3	5	5	5	5	4	4	1	3	5	4	4	5	3	5	5	5	5	2	5
29-38 years old	Female	Chinese	Bachelor’s degree	5 to 10 years	Selangor	4	4	4	3	4	5	2	2	5	5	5	4	5	1	4	5	5	3	3	5	5	3	5	5	2	5	5
29-38 years old	Male	Chinese	Bachelor’s degree	10 years and above	Sabah	4	5	4	4	4	2	2	4	5	4	5	3	5	4	4	2	5	3	3	4	5	4	5	5	2	2	5
29-38 years old	Female	Malay	Bachelor’s degree	Less than 5 years	Penang	4	5	4	4	4	5	4	3	3	5	4	5	4	4	3	3	5	4	2	5	4	5	4	5	4	2	5
29-38 years old	Male	Malay	Bachelor’s degree	5 to 10 years	Sabah	4	4	4	3	4	3	4	4	3	3	4	3	4	3	3	4	5	4	2	4	4	4	4	4	4	3	5
18-28 years old	Male	Chinese	Bachelor’s degree	Less than 5 years	Penang	4	5	4	4	2	2	4	4	3	4	3	3	3	4	2	4	4	3	2	4	4	4	4	5	4	2	4
29-38 years old	Male	Malay	Bachelor’s degree	5 to 10 years	Sarawak	4	4	4	4	2	3	4	4	3	4	3	4	3	4	2	3	4	4	2	4	4	4	4	4	4	3	4
29-38 years old	Male	Malay	Bachelor’s degree	Less than 5 years	Sabah	3	4	3	3	3	3	4	4	4	3	3	3	4	3	3	4	4	4	4	4	4	4	4	4	4	3	4
29-38 years old	Male	Chinese	Bachelor’s degree	Less than 5 years	Sabah	3	4	3	3	3	5	4	5	4	3	3	2	4	3	3	3	4	5	4	4	4	4	4	4	4	4	4
29-38 years old	Female	Malay	Bachelor’s degree	10 years and above	Kedah	2	4	5	4	4	3	4	4	4	4	4	4	5	4	1	3	3	4	4	4	3	4	4	4	4	3	4
29-38 years old	Male	Chinese	Bachelor’s degree	10 years and above	Selangor	2	5	5	3	4	5	4	5	4	5	4	5	5	5	1	2	3	5	4	5	3	5	4	3	4	1	4
29-38 years old	Male	Chinese	Bachelor’s degree	5 to 10 years	Selangor	5	4	5	3	2	5	3	5	5	3	5	2	5	3	5	3	5	5	2	4	2	4	5	4	4	4	5
29-38 years old	Male	Malay	Bachelor’s degree	5 to 10 years	Kedah	5	5	5	3	2	3	3	5	5	5	5	2	5	3	5	3	5	4	1	3	1	4	5	5	4	5	5
49 years old and above	Male	Indian	Bachelor’s degree	10 years and above	Penang	1	5	3	3	3	5	4	5	2	5	4	5	3	5	5	2	5	5	3	5	4	5	5	3	5	1	5
49 years old and above	Male	Malay	Bachelor’s degree	10 years and above	Perak	1	3	3	2	3	1	4	4	2	4	4	3	3	1	5	3	5	5	3	3	4	4	5	3	5	2	5
29-38 years old	Female	Indian	Bachelor’s degree	5 to 10 years	Perak	4	5	2	3	3	3	4	5	2	5	4	2	2	3	1	3	5	4	2	3	2	4	3	5	5	5	3
49 years old and above	Female	Malay	Bachelor’s degree	10 years and above	Selangor	2	5	2	2	3	1	3	4	3	2	4	4	4	2	4	2	4	4	4	2	2	2	5	1	4	4	3
18-28 years old	Male	Malay	Bachelor’s degree	5 to 10 years	Pahang	5	4	1	5	4	2	4	5	2	4	3	3	2	3	3	4	5	5	2	2	3	4	5	5	5	1	1
29-38 years old	Male	Malay	Bachelor’s degree	5 to 10 years	Johor	4	4	2	5	3	3	4	5	2	3	4	3	2	4	1	2	5	2	2	4	2	5	3	5	5	5	3
18-28 years old	Female	Chinese	Bachelor’s degree	Less than 5 years	Johor	4	3	4	2	4	1	2	4	5	4	4	3	5	1	3	3	1	5	2	3	5	4	5	3	5	2	5
18-28 years old	Male	Malay	Bachelor’s degree	Less than 5 years	Johor	4	5	4	3	4	5	2	5	5	4	4	5	5	2	3	2	1	4	2	4	5	4	5	3	5	4	5
18-28 years old	Female	Indian	Bachelor’s degree	Less than 5 years	Johor	5	4	5	5	1	3	2	5	5	3	5	3	4	4	4	2	4	2	4	4	4	5	3	5	5	5	5
18-28 years old	Female	Chinese	Bachelor’s degree	Less than 5 years	Johor	5	4	5	2	1	5	2	4	5	5	5	5	4	5	4	2	4	5	4	5	4	5	3	5	5	3	5
29-38 years old	Female	Malay	Bachelor’s degree	Less than 5 years	Johor	2	5	3	3	4	5	1	5	5	4	5	5	5	2	1	2	5	4	5	4	5	4	5	3	5	4	5
29-38 years old	Male	Chinese	Bachelor’s degree	Less than 5 years	Johor	2	4	3	2	4	3	1	3	5	3	5	3	5	3	1	3	5	3	5	3	5	3	5	3	5	3	5
29-38 years old	Male	Chinese	Bachelor’s degree	Less than 5 years	Johor	3	4	3	2	3	5	3	4	3	5	3	5	5	5	1	5	4	5	3	5	3	5	3	5	3	3	3
29-38 years old	Female	Chinese	Bachelor’s degree	5 to 10 years	Johor	3	5	3	2	1	3	4	3	4	3	4	3	5	3	2	3	5	3	5	3	5	3	2	3	5	3	5
29-38 years old	Female	Chinese	Bachelor’s degree	5 to 10 years	Johor	4	4	3	2	1	3	4	3	4	3	4	3	5	3	2	3	5	3	5	3	5	3	2	3	5	3	5
29-38 years old	Female	Malay	Bachelor’s degree	5 to 10 years	Johor	4	5	3	4	1	2	4	2	4	4	4	4	5	3	2	3	5	5	5	3	5	5	2	3	5	5	5
39-48 years old	Female	Chinese	Bachelor’s degree	10 years and above	Johor	5	5	3	2	5	4	5	4	4	4	3	5	2	5	3	4	5	5	3	5	4	5	4	5	4	5	5
39-48 years old	Female	Chinese	Bachelor’s degree	10 years and above	Johor	5	4	3	2	5	1	5	2	4	4	3	4	2	3	3	5	5	5	2	3	5	5	4	3	3	5	5
18-28 years old	Male	Chinese	Bachelor’s degree	Less than 5 years	Johor	4	5	2	4	3	2	4	2	3	4	4	4	2	3	1	5	5	5	2	3	5	5	4	3	3	5	5
29-38 years old	Male	Chinese	Bachelor’s degree	10 years and above	Johor	5	4	3	5	4	4	3	4	2	3	3	4	5	2	3	3	4	4	4	4	4	4	5	4	2	2	4
29-38 years old	Male	Chinese	Bachelor’s degree	10 years and above	Johor	4	3	3	4	4	4	3	4	3	3	3	4	3	1	3	2	4	4	4	4	4	3	5	4	3	4	4
18-28 years old	Female	Chinese	Bachelor’s degree	Less than 5 years	Johor	4	3	5	4	4	3	3	4	3	3	3	4	3	2	3	3	4	4	4	4	4	4	5	4	3	2	4
18-28 years old	Female	Malay	Bachelor’s degree	Less than 5 years	Selangor	4	3	5	4	4	4	3	4	3	3	3	4	3	1	3	2	4	4	4	4	4	3	5	4	3	4	4
39-48 years old	Male	Chinese	Bachelor’s degree	10 years and above	Johor	4	4	3	2	4	2	4	4	4	4	5	4	4	3	3	4	4	4	2	4	3	4	4	4	4	2	2
18-28 years old	Female	Chinese	Bachelor’s degree	Less than 5 years	Johor	2	2	5	2	2	4	4	4	4	5	2	3	3	1	2	1	5	3	3	3	3	4	3	1	4	3	1
29-38 years old	Male	Chinese	Bachelor’s degree	10 years and above	Johor	5	5	4	3	3	4	4	3	5	3	4	4	3	4	2	3	5	4	4	3	4	3	5	4	2	2	4
49 years old and above	Male	Chinese	Bachelor’s degree	10 years and above	Penang	4	5	4	5	3	3	4	5	3	5	4	5	4	1	4	5	4	5	4	4	4	4	1	4	1	2	5
18-28 years old	Female	Chinese	Bachelor’s degree	Less than 5 years	Penang	5	5	3	4	5	2	1	4	1	4	3	3	5	4	5	1	5	4	3	4	3	4	4	1	1	1	5
29-38 years old	Male	Chinese	Bachelor’s degree	5 to 10 years	Penang	5	5	3	5	5	5	1	5	1	5	3	4	5	5	5	2	5	5	3	5	3	2	4	5	1	1	5
29-38 years old	Female	Chinese	Bachelor’s degree	5 to 10 years	Penang	5	5	1	5	5	3	5	5	2	5	5	5	5	1	2	5	5	5	5	4	4	4	5	4	1	2	5
29-38 years old	Male	Chinese	Bachelor’s degree	5 to 10 years	Penang	5	5	1	4	5	2	5	3	2	1	5	4	5	1	2	5	5	5	5	5	4	3	5	5	1	1	5
18-28 years old	Male	Chinese	Bachelor’s degree	Less than 5 years	Penang	3	5	2	5	1	5	4	5	1	5	4	4	1	5	3	2	5	5	3	5	1	2	3	5	1	1	1
29-38 years old	Male	Chinese	Bachelor’s degree	5 to 10 years	Penang	3	4	2	1	1	2	4	2	1	4	4	5	1	5	3	3	5	5	3	3	1	5	3	3	1	2	1
29-38 years old	Female	Malay	Bachelor’s degree	5 to 10 years	Penang	5	5	5	4	3	2	4	4	4	1	2	4	5	1	4	5	5	5	1	5	4	3	4	5	4	1	5
39-48 years old	Female	Chinese	Bachelor’s degree	5 to 10 years	Penang	5	5	5	3	3	2	4	3	4	1	2	3	5	2	4	3	5	4	1	3	4	3	4	4	4	3	5
18-28 years old	Female	Chinese	Bachelor’s degree	Less than 5 years	Penang	5	4	2	1	3	2	4	2	4	4	3	5	4	5	3	3	5	5	4	3	3	5	4	3	2	2	3
18-28 years old	Male	Chinese	Bachelor’s degree	Less than 5 years	Penang	5	5	2	4	3	4	4	5	4	4	3	5	4	2	3	2	5	3	2	4	3	5	4	1	2	2	3
18-28 years old	Female	Malay	Bachelor’s degree	Less than 5 years	Penang	4	5	2	3	3	2	4	3	4	1	4	3	5	2	4	3	4	4	1	3	5	3	4	4	1	3	5
18-28 years old	Female	Malay	Bachelor’s degree	Less than 5 years	Kedah	5	5	4	4	1	4	5	5	4	4	3	5	3	2	3	2	5	3	3	4	5	5	5	1	3	2	5
29-38 years old	Male	Malay	Bachelor’s degree	5 to 10 years	Kedah	5	5	4	1	5	5	4	3	5	4	2	5	4	5	5	5	5	4	3	5	5	5	5	5	3	5	4
29-38 years old	Female	Chinese	Bachelor’s degree	5 to 10 years	Kedah	5	5	4	2	5	4	4	4	5	5	2	5	4	1	5	2	5	4	3	5	5	4	5	3	3	4	4
29-38 years old	Female	Malay	Bachelor’s degree	5 to 10 years	Kedah	5	5	3	4	1	5	2	4	5	5	5	4	5	5	3	1	5	5	5	5	5	5	5	3	3	3	3
29-38 years old	Female	Chinese	Bachelor’s degree	5 to 10 years	Kedah	5	5	3	2	1	4	2	5	5	4	5	3	5	2	3	3	5	3	2	3	5	3	4	4	3	2	5
18-28 years old	Female	Chinese	Bachelor’s degree	5 to 10 years	Kedah	5	5	4	2	2	4	2	4	2	5	3	5	4	1	3	2	4	4	4	5	3	4	4	3	1	4	1
49 years old and above	Male	Malay	Bachelor’s degree	10 years and above	Kedah	3	5	3	2	3	4	4	5	2	4	4	3	4	2	4	3	4	3	2	3	4	3	3	4	3	2	3
49 years old and above	Female	Malay	Bachelor’s degree	10 years and above	Perak	3	5	3	3	3	5	4	3	2	4	4	5	4	5	4	3	4	4	2	5	4	5	3	5	3	4	3
39-48 years old	Male	Chinese	Bachelor’s degree	10 years and above	Kedah	3	3	5	4	3	3	2	3	4	3	5	3	5	4	4	3	5	3	2	4	5	4	5	3	1	3	4
29-38 years old	Female	Indian	Bachelor’s degree	5 to 10 years	Kedah	3	5	5	4	3	4	2	3	4	2	5	4	5	4	4	3	5	5	2	5	5	4	5	5	1	5	5
29-38 years old	Female	Malay	Bachelor’s degree	5 to 10 years	Kedah	5	5	5	3	2	5	4	3	4	4	5	5	2	5	2	3	5	5	4	5	5	5	5	5	2	4	4
49 years old and above	Male	Chinese	Bachelor’s degree	Less than 5 years	Kedah	5	5	5	3	3	3	4	2	4	3	5	4	2	3	2	3	5	3	4	4	5	4	5	3	2	4	4
18-28 years old	Male	Chinese	Bachelor’s degree	Less than 5 years	Kedah	5	5	3	4	2	4	4	3	3	2	4	4	3	4	3	4	4	5	3	2	3	4	4	4	2	5	4
18-28 years old	Female	Indian	Bachelor’s degree	Less than 5 years	Perak	5	3	3	3	3	4	4	1	3	5	4	5	3	3	3	5	4	2	3	5	4	5	4	4	2	2	4
29-38 years old	Male	Malay	Bachelor’s degree	5 to 10 years	Kedah	4	5	4	3	3	3	2	2	5	3	5	4	5	3	1	3	4	3	5	4	5	4	5	3	3	4	5
29-38 years old	Female	Chinese	Bachelor’s degree	5 to 10 years	Kedah	4	3	5	4	3	3	2	4	3	3	5	3	5	3	1	3	4	4	3	3	4	4	5	5	4	4	3
29-38 years old	Female	Malay	Bachelor’s degree	5 to 10 years	Kedah	4	5	4	4	3	5	4	3	3	5	3	5	2	4	3	3	4	4	3	5	4	5	3	5	2	2	3
39-48 years old	Male	Chinese	Bachelor’s degree	5 to 10 years	Kedah	4	5	4	3	4	2	2	4	5	3	5	3	5	3	4	3	5	4	3	3	5	4	5	3	2	3	5
18-28 years old	Female	Chinese	Bachelor’s degree	Less than 5 years	Kedah	4	5	4	4	2	5	4	3	3	5	3	5	3	4	2	3	4	4	2	5	4	5	4	5	4	2	4
18-28 years old	Female	Chinese	Bachelor’s degree	Less than 5 years	Terengganu	3	5	2	2	2	4	3	4	2	2	4	2	4	2	4	2	4	3	2	2	4	4	5	4	3	3	3
29-38 years old	Male	Chinese	Bachelor’s degree	Less than 5 years	Selangor	3	4	3	2	2	2	2	4	4	2	4	3	4	2	4	1	4	4	1	2	4	4	4	4	3	5	3
18-28 years old	Female	Chinese	Bachelor’s degree	Less than 5 years	Selangor	4	4	4	3	2	5	4	5	3	3	3	2	3	3	2	3	4	5	2	4	4	4	4	4	4	4	4
18-28 years old	Male	Malay	Bachelor’s degree	Less than 5 years	Kuala Lumpur	2	4	5	3	4	3	4	4	4	3	4	3	5	3	1	4	3	4	4	4	3	4	4	4	4	3	4
29-38 years old	Female	Chinese	Bachelor’s degree	5 to 10 years	Kuala Lumpur	2	5	5	3	4	3	4	5	4	5	4	2	5	3	1	3	3	4	4	3	3	4	4	5	4	5	4
49 years old and above	Male	Chinese	Bachelor’s degree	10 years and above	Selangor	1	4	3	3	3	5	4	5	2	3	4	2	3	3	5	3	5	5	3	4	4	4	5	4	5	4	5
49 years old and above	Female	Chinese	Bachelor’s degree	10 years and above	Kuala Lumpur	1	4	3	5	3	3	4	5	2	3	4	3	3	4	5	2	5	2	3	4	4	5	5	5	5	5	4
29-38 years old	Female	Indian	Bachelor’s degree	5 to 10 years	Perak	1	1	1	4	1	5	3	5	2	5	3	5	5	1	5	4	5	5	5	3	3	5	5	5	5	3	5
18-28 years old	Female	Indian	Bachelor’s degree	Less than 5 years	Kuala Lumpur	3	4	4	4	4	4	3	4	3	4	4	4	4	2	3	3	4	4	4	2	4	4	2	3	4	4	4
18-28 years old	Female	Malay	Bachelor’s degree	Less than 5 years	Kedah	1	1	1	3	3	5	4	5	5	5	5	5	5	1	3	3	5	5	5	5	5	5	1	1	5	5	5
29-38 years old	Female	Chinese	Bachelor’s degree	10 years and above	Perak	5	5	4	4	2	4	5	5	3	4	5	4	5	4	4	3	4	4	5	4	4	4	4	4	1	4	5
29-38 years old	Female	Malay	Bachelor’s degree	Less than 5 years	Terengganu	5	5	5	5	5	5	5	1	5	5	5	5	3	1	5	1	5	5	3	5	3	5	3	3	3	1	5
29-38 years old	Male	Chinese	Bachelor’s degree	10 years and above	Selangor	4	4	3	4	4	5	2	2	4	5	5	4	5	2	5	1	5	4	4	4	5	5	5	5	5	4	5
29-38 years old	Female	Chinese	Bachelor’s degree	5 to 10 years	Penang	1	1	3	5	4	5	1	2	4	4	5	5	5	5	2	3	4	4	4	4	4	4	5	5	5	5	5
29-38 years old	Female	Malay	Bachelor’s degree	5 to 10 years	Penang	3	4	2	3	3	2	5	3	3	3	3	4	4	2	3	2	5	5	3	1	3	4	2	1	1	1	2
18-28 years old	Female	Malay	Bachelor’s degree	5 to 10 years	Penang	5	5	5	3	3	3	5	2	5	5	5	3	3	5	1	1	4	3	3	3	3	3	3	3	3	4	4
29-38 years old	Female	Chinese	Bachelor’s degree	5 to 10 years	Penang	4	5	3	3	3	5	2	4	4	4	4	4	4	4	3	4	5	4	4	4	4	5	5	3	4	3	5
29-38 years old	Male	Chinese	Bachelor’s degree	5 to 10 years	Penang	3	4	3	4	3	3	4	3	4	4	2	4	2	4	2	4	4	4	3	4	3	4	4	3	3	4	4
29-38 years old	Female	Chinese	Bachelor’s degree	5 to 10 years	Penang	3	5	1	4	3	4	4	5	5	4	5	4	5	4	3	3	5	4	5	4	5	4	1	4	5	4	5
29-38 years old	Male	Chinese	Bachelor’s degree	5 to 10 years	Penang	2	4	4	3	2	5	5	5	3	5	5	5	5	1	4	3	4	5	5	5	4	5	4	1	2	5	5
29-38 years old	Female	Chinese	Bachelor’s degree	5 to 10 years	Penang	1	3	1	5	3	5	4	1	4	4	5	5	3	1	5	3	4	5	3	5	3	5	3	2	3	4	5
29-38 years old	Female	Chinese	Bachelor’s degree	5 to 10 years	Penang	5	5	5	3	5	5	5	5	5	5	5	5	3	2	5	3	5	5	3	5	3	5	3	1	3	5	5
39-48 years old	Female	Chinese	Bachelor’s degree	10 years and above	Penang	2	4	2	4	3	5	4	2	5	5	5	4	5	2	3	1	5	4	5	4	5	5	1	5	5	4	5
29-38 years old	Female	Chinese	Bachelor’s degree	5 to 10 years	Penang	4	4	3	3	4	5	2	5	4	5	5	5	5	2	5	3	5	5	4	5	5	5	5	3	5	5	5
29-38 years old	Female	Chinese	Bachelor’s degree	5 to 10 years	Penang	1	3	2	5	3	5	4	2	2	4	5	5	5	5	3	3	5	4	5	4	5	4	1	5	5	5	5
29-38 years old	Male	Chinese	Bachelor’s degree	5 to 10 years	Penang	2	3	3	3	4	4	3	5	4	4	5	5	5	3	2	3	4	5	4	5	4	5	5	2	4	4	5
29-38 years old	Female	Chinese	Bachelor’s degree	5 to 10 years	Penang	3	4	2	3	3	2	4	3	5	3	5	4	5	2	3	2	4	5	3	1	4	4	1	1	3	2	3
39-48 years old	Female	Chinese	Bachelor’s degree	5 to 10 years	Penang	3	4	2	3	3	5	5	5	3	4	3	5	4	2	3	3	5	5	3	5	3	3	2	1	2	3	2
29-38 years old	Female	Chinese	Bachelor’s degree	5 to 10 years	Penang	4	4	3	3	3	3	4	2	5	5	5	3	5	4	3	2	4	3	4	3	4	3	3	3	4	4	4
49 years old and above	Male	Chinese	Bachelor’s degree	10 years and above	Penang	4	4	5	3	3	4	5	4	4	5	5	5	3	1	1	3	4	5	3	5	4	5	3	1	3	4	4
29-38 years old	Female	Chinese	Bachelor’s degree	5 to 10 years	Penang	4	5	3	3	3	5	4	4	5	4	5	4	5	4	3	4	5	4	4	4	5	5	2	3	5	3	5
39-48 years old	Male	Malay	Bachelor’s degree	10 years and above	Penang	3	4	3	3	3	3	4	2	4	4	5	4	5	4	2	3	3	4	4	5	4	5	4	5	5	3	4
29-38 years old	Female	Chinese	Bachelor’s degree	5 to 10 years	Penang	3	4	1	4	3	3	4	3	4	4	4	4	5	4	3	4	5	4	4	4	5	4	2	3	4	4	5
49 years old and above	Female	Chinese	Bachelor’s degree	10 years and above	Penang	3	3	3	4	4	4	4	5	4	5	2	5	2	1	2	3	4	5	3	5	3	5	5	4	2	3	4
29-38 years old	Female	Chinese	Bachelor’s degree	5 to 10 years	Penang	5	5	4	5	3	5	5	2	3	5	5	5	5	3	4	2	4	5	5	5	4	5	4	3	2	1	4
39-48 years old	Male	Chinese	Bachelor’s degree	10 years and above	Penang	5	5	5	4	5	4	5	5	5	4	5	4	3	4	5	3	5	4	3	4	3	4	3	4	3	4	5
39-48 years old	Female	Chinese	Bachelor’s degree	10 years and above	Penang	4	5	4	5	2	5	5	2	3	5	5	4	5	2	4	1	4	4	5	4	4	5	4	5	1	4	5
39-48 years old	Male	Chinese	Bachelor’s degree	10 years and above	Penang	4	4	3	4	4	4	2	5	4	4	5	4	5	4	5	3	5	4	4	4	5	4	5	4	5	4	5
29-38 years old	Female	Chinese	Bachelor’s degree	5 to 10 years	Penang	3	3	3	4	4	5	2	5	5	4	5	4	5	4	2	3	4	4	4	4	4	4	5	4	5	4	5
29-38 years old	Male	Chinese	Bachelor’s degree	5 to 10 years	Penang	1	2	3	4	4	4	4	5	4	4	5	4	5	4	2	3	4	4	4	4	4	4	4	5	5	5	5
49 years old and above	Female	Chinese	Bachelor’s degree	10 years and above	Penang	4	5	4	3	2	2	5	3	3	3	5	4	5	2	4	2	4	5	5	2	4	4	4	2	2	1	2
29-38 years old	Male	Chinese	Bachelor’s degree	5 to 10 years	Penang	3	5	2	4	3	4	5	5	3	4	3	4	4	4	3	3	5	4	3	4	3	4	2	4	2	4	2
29-38 years old	Female	Chinese	Bachelor’s degree	5 to 10 years	Penang	5	5	4	3	2	3	4	2	3	5	5	3	5	5	4	1	4	3	4	3	4	3	4	3	1	4	5
39-48 years old	Female	Chinese	Bachelor’s degree	10 years and above	Penang	5	5	5	4	3	4	5	5	5	4	5	4	3	4	2	3	4	4	3	4	3	4	3	4	3	4	4
39-48 years old	Male	Chinese	Bachelor’s degree	10 years and above	Penang	5	5	4	3	2	5	5	4	3	4	5	4	5	4	4	4	4	4	5	4	4	5	4	3	1	3	5
29-38 years old	Female	Chinese	Bachelor’s degree	5 to 10 years	Penang	4	5	3	4	3	4	2	5	4	4	4	4	4	4	3	3	5	4	4	4	4	4	5	4	4	4	5
18-28 years old	Female	Chinese	Bachelor’s degree	Less than 5 years	Penang	3	4	4	4	2	3	5	3	3	4	5	4	5	4	4	3	4	4	3	4	3	4	4	4	3	4	4
29-38 years old	Female	Chinese	Bachelor’s degree	5 to 10 years	Penang	3	5	3	4	3	4	4	5	4	4	2	4	2	4	2	3	4	4	3	4	3	4	4	4	3	4	4
18-28 years old	Female	Chinese	Master’s degree	Less than 5 years	Kuala Lumpur	4	5	3	2	3	5	3	4	5	4	4	4	5	5	1	4	5	5	5	5	4	4	4	5	5	3	5
29-38 years old	Male	Chinese	Master’s degree	5 to 10 years	Selangor	4	5	4	5	5	5	3	5	5	3	4	3	2	3	3	3	5	4	1	4	1	3	4	4	5	2	5
18-28 years old	Male	Chinese	Master’s degree	Less than 5 years	Selangor	4	4	3	5	3	5	3	5	5	3	4	3	5	3	1	3	5	4	4	4	4	3	4	4	4	2	4
29-38 years old	Female	Malay	Bachelor’s degree	5 to 10 years	Kuala Lumpur	4	5	4	2	5	5	5	4	5	4	4	4	2	5	3	4	5	5	1	4	2	4	4	5	5	3	5
29-38 years old	Female	Indian	Bachelor’s degree	5 to 10 years	Kuala Lumpur	3	4	4	4	2	5	5	2	3	5	5	4	5	2	4	1	4	4	5	4	4	5	4	5	1	4	5
29-38 years old	Female	Chinese	Bachelor’s degree	5 to 10 years	Penang	3	4	5	4	5	5	5	2	5	5	5	4	3	2	5	1	5	4	3	4	3	5	3	5	3	4	5
49 years old and above	Male	Chinese	Bachelor’s degree	10 years and above	Selangor	4	4	3	4	3	5	3	1	4	5	5	5	5	1	5	1	5	5	4	5	5	5	5	3	5	2	5
18-28 years old	Female	Chinese	Bachelor’s degree	Less than 5 years	Kuala Lumpur	3	3	5	5	5	5	5	2	5	4	5	5	3	5	5	3	4	4	3	4	3	4	3	4	3	1	5
18-28 years old	Male	Malay	Bachelor’s degree	Less than 5 years	Selangor	3	5	3	5	4	5	1	1	4	5	5	5	5	1	5	3	5	4	3	4	3	4	3	5	3	5	5
29-38 years old	Female	Indian	Bachelor’s degree	5 to 10 years	Kuala Lumpur	4	5	5	3	5	2	5	3	5	3	5	4	3	2	5	2	5	5	3	1	3	1	3	1	3	1	4
29-38 years old	Female	Chinese	Bachelor’s degree	5 to 10 years	Kuala Lumpur	3	5	2	5	3	5	5	1	3	5	3	5	4	1	3	1	5	5	3	5	3	2	4	2	4	3	4
18-28 years old	Female	Malay	Bachelor’s degree	Less than 5 years	Selangor	5	5	5	3	5	3	5	2	5	5	5	5	3	1	1	3	5	3	3	3	3	3	3	3	4	4	4
29-38 years old	Female	Chinese	Bachelor’s degree	5 to 10 years	Penang	5	5	5	5	3	5	5	1	5	5	5	5	3	1	1	1	4	5	3	4	3	5	3	3	3	2	4
29-38 years old	Male	Chinese	Bachelor’s degree	5 to 10 years	Penang	5	5	5	3	5	5	5	1	4	5	4	5	4	3	3	1	5	5	4	5	4	5	3	3	4	1	3
29-38 years old	Female	Chinese	Bachelor’s degree	5 to 10 years	Selangor	4	4	5	4	5	3	5	3	5	4	5	4	3	4	5	3	5	4	3	4	3	3	3	3	3	4	4
39-48 years old	Male	Chinese	Bachelor’s degree	10 years and above	Penang	3	5	3	5	3	5	4	1	4	5	2	5	2	1	2	1	4	5	3	4	3	4	4	3	3	1	4
18-28 years old	Female	Malay	Bachelor’s degree	Less than 5 years	Kuala Lumpur	4	5	2	4	1	4	4	4	4	3	4	5	5	3	3	3	4	4	5	5	5	5	4	4	4	3	4
18-28 years old	Female	Malay	Bachelor’s degree	Less than 5 years	Terengganu	5	5	5	4	5	4	5	5	5	4	5	4	3	4	4	3	5	4	3	4	3	4	3	4	3	4	5
29-38 years old	Male	Malay	Bachelor’s degree	5 to 10 years	Terengganu	3	5	1	5	3	5	4	1	5	5	5	5	5	2	3	1	5	5	5	5	5	5	2	3	4	3	5
29-38 years old	Female	Chinese	Bachelor’s degree	Less than 5 years	Terengganu	3	5	3	4	3	5	4	2	5	5	5	5	5	3	4	3	5	4	3	4	3	3	3	4	3	4	5
18-28 years old	Female	Malay	Bachelor’s degree	Less than 5 years	Penang	3	4	5	3	5	5	5	5	4	5	5	5	3	2	4	3	5	5	3	5	3	5	3	2	3	4	5
18-28 years old	Female	Chinese	Bachelor’s degree	Less than 5 years	Selangor	2	5	4	5	2	5	5	1	3	4	5	5	5	2	4	2	4	5	5	5	4	5	4	3	2	1	5
29-38 years old	Female	Chinese	Bachelor’s degree	Less than 5 years	Penang	4	5	5	4	5	5	5	5	5	5	5	5	3	2	5	3	5	5	3	5	3	5	3	1	3	4	5
29-38 years old	Female	Malay	Bachelor’s degree	5 to 10 years	Selangor	3	4	5	5	5	5	5	1	4	5	5	5	3	2	5	3	4	5	3	5	3	3	4	3	4	4	5
39-48 years old	Male	Malay	Bachelor’s degree	10 years and above	Selangor	2	5	1	5	3	3	4	2	4	4	5	5	4	1	5	3	5	5	3	5	3	4	3	2	3	4	5
29-38 years old	Male	Chinese	Bachelor’s degree	5 to 10 years	Penang	4	5	3	3	4	5	2	5	5	5	5	5	2	5	5	3	5	5	4	5	3	5	4	1	5	5	5
18-28 years old	Female	Chinese	Bachelor’s degree	Less than 5 years	Kelantan	4	4	3	4	4	5	2	2	4	5	5	4	4	3	4	5	4	4	4	4	5	5	2	3	4	5	5
18-28 years old	Male	Chinese	Bachelor’s degree	Less than 5 years	Penang	2	3	3	4	4	5	2	2	4	5	5	4	5	2	4	2	5	4	4	4	5	5	5	5	5	3	4
29-38 years old	Female	Malay	Bachelor’s degree	5 to 10 years	Selangor	4	5	4	5	3	3	4	5	3	5	4	5	4	2	4	5	4	5	4	4	4	4	1	4	1	3	2
18-28 years old	Female	Indian	Bachelor’s degree	Less than 5 years	Sarawak	4	5	4	3	4	5	3	4	5	3	5	4	5	3	3	3	4	4	2	4	5	3	3	3	3	4	4
18-28 years old	Female	Malay	Bachelor’s degree	Less than 5 years	Sarawak	3	3	4	3	3	3	3	3	4	3	3	3	3	2	3	3	4	2	3	2	3	2	4	3	2	2	3
29-38 years old	Female	Indian	Bachelor’s degree	5 to 10 years	Sarawak	2	5	3	3	3	5	1	4	3	3	2	4	3	4	3	1	2	4	3	4	3	5	5	3	2	2	4
49 years old and above	Female	Chinese	Bachelor’s degree	10 years and above	Selangor	2	5	3	4	3	4	3	3	4	5	2	4	3	3	2	3	4	4	4	4	4	4	4	4	4	4	2
29-38 years old	Male	Chinese	Bachelor’s degree	5 to 10 years	Malacca	5	5	4	1	3	2	2	3	4	1	2	3	5	5	3	4	5	4	4	3	3	2	5	4	2	4	3
18-28 years old	Male	Malay	Bachelor’s degree	Less than 5 years	Kedah	3	5	2	5	4	3	4	5	5	4	3	5	3	5	3	2	5	4	2	3	3	4	5	2	4	3	4
39-48 years old	Male	Malay	Master’s degree	10 years and above	Malacca	4	4	1	4	4	3	5	4	3	3	4	3	3	5	4	1	4	4	4	3	4	2	4	3	4	2	5
18-28 years old	Female	Chinese	Bachelor’s degree	Less than 5 years	Malacca	4	4	5	2	4	2	4	4	3	4	3	4	3	3	3	4	4	4	4	4	2	4	5	4	4	3	3
49 years old and above	Male	Malay	Bachelor’s degree	10 years and above	Sarawak	3	4	4	3	2	5	4	3	2	4	5	5	3	2	4	4	4	4	4	3	4	3	3	5	2	5	3
18-28 years old	Male	Chinese	Bachelor’s degree	Less than 5 years	Selangor	5	5	3	3	5	5	1	3	2	3	5	3	5	5	5	3	5	4	3	5	3	2	4	3	2	2	4
18-28 years old	Male	Chinese	Bachelor’s degree	Less than 5 years	Sabah	5	5	3	3	4	3	5	4	2	3	3	4	5	3	2	3	5	4	3	4	3	2	3	2	2	1	1
29-38 years old	Female	Malay	Bachelor’s degree	5 to 10 years	Selangor	3	3	3	4	3	5	2	3	2	3	5	3	5	3	3	2	2	5	3	4	3	2	3	5	2	4	2
18-28 years old	Male	Chinese	Bachelor’s degree	Less than 5 years	Penang	3	4	2	3	2	3	4	4	3	5	2	4	3	5	3	3	3	2	3	4	3	3	3	3	2	3	3
29-38 years old	Female	Chinese	Bachelor’s degree	5 to 10 years	Penang	4	4	4	3	4	3	4	5	4	4	3	5	5	4	3	2	4	3	4	3	5	3	4	3	2	2	3
29-38 years old	Female	Malay	Bachelor’s degree	5 to 10 years	Selangor	3	3	2	4	3	2	4	5	4	4	5	5	4	3	4	3	4	4	3	4	4	4	4	4	3	2	4
29-38 years old	Female	Chinese	Bachelor’s degree	5 to 10 years	Penang	4	5	3	3	3	4	4	5	4	3	4	5	5	4	4	5	5	4	3	3	4	4	4	5	3	3	2
29-38 years old	Male	Chinese	Bachelor’s degree	5 to 10 years	Penang	2	4	4	5	2	3	4	4	2	5	3	2	2	3	4	1	4	5	4	1	4	4	4	1	4	3	2
29-38 years old	Male	Chinese	Bachelor’s degree	5 to 10 years	Penang	4	4	3	4	3	4	4	5	4	4	4	5	5	4	2	5	4	5	5	4	4	5	4	4	3	3	5
49 years old and above	Female	Malay	Bachelor’s degree	10 years and above	Penang	5	5	4	4	2	4	3	5	4	4	3	5	3	4	3	5	4	4	3	5	2	4	4	3	4	4	3
29-38 years old	Male	Malay	Bachelor’s degree	5 to 10 years	Malacca	5	5	4	3	5	3	4	4	2	5	4	4	5	5	5	2	4	5	4	5	4	5	5	4	3	2	4
29-38 years old	Female	Malay	Bachelor’s degree	5 to 10 years	Kelantan	3	3	4	4	3	5	3	2	3	5	3	4	4	2	4	3	4	5	3	4	5	4	2	3	3	3	4
29-38 years old	Male	Chinese	Bachelor’s degree	5 to 10 years	Terengganu	2	4	3	2	2	4	3	4	3	5	3	5	4	3	4	3	5	4	4	4	3	4	2	3	3	4	4
49 years old and above	Male	Chinese	Bachelor’s degree	10 years and above	Penang	2	3	4	2	4	4	3	4	3	5	3	4	5	5	4	2	4	4	4	5	4	5	4	4	4	4	4
29-38 years old	Male	Chinese	Bachelor’s degree	5 to 10 years	Malacca	3	4	4	2	2	2	5	2	3	3	4	4	5	4	3	5	2	2	2	2	3	4	5	2	2	4	4
29-38 years old	Male	Malay	Bachelor’s degree	5 to 10 years	Kedah	4	5	2	4	4	2	4	4	4	4	3	5	2	4	3	2	4	5	4	4	4	4	4	3	5	4	2
29-38 years old	Female	Malay	Bachelor’s degree	5 to 10 years	Malacca	4	5	4	2	4	4	4	3	2	5	3	5	3	3	4	3	4	4	4	4	4	3	3	4	4	4	4
29-38 years old	Female	Malay	Bachelor’s degree	5 to 10 years	Selangor	4	5	2	3	2	4	4	4	3	3	3	2	4	4	4	3	4	4	5	4	4	4	2	3	4	4	4
29-38 years old	Male	Chinese	Bachelor’s degree	5 to 10 years	Selangor	5	5	2	2	1	5	2	3	4	3	2	4	3	2	1	5	4	3	3	3	2	4	5	3	3	2	5
29-38 years old	Male	Chinese	Bachelor’s degree	5 to 10 years	Sabah	4	5	2	2	2	4	3	4	4	3	2	2	3	4	2	4	4	3	2	4	2	4	4	3	3	4	4
18-28 years old	Female	Chinese	Bachelor’s degree	Less than 5 years	Sarawak	5	5	3	3	3	4	4	3	4	3	4	4	4	4	2	4	5	4	3	4	5	4	4	4	4	3	4
18-28 years old	Female	Chinese	Bachelor’s degree	Less than 5 years	Kuala Lumpur	4	4	5	4	4	4	4	3	3	4	5	4	5	4	4	4	3	5	5	4	5	4	5	5	4	5	4
18-28 years old	Female	Chinese	Bachelor’s degree	Less than 5 years	Selangor	4	5	5	2	2	2	4	4	5	5	5	4	5	4	4	1	5	4	5	5	4	5	5	2	1	2	4
29-38 years old	Female	Chinese	Bachelor’s degree	5 to 10 years	Kuala Lumpur	5	5	5	3	3	5	4	2	5	2	5	5	5	3	3	2	5	4	3	4	3	4	3	2	2	3	4
39-48 years old	Male	Chinese	Bachelor’s degree	10 years and above	Perak	5	5	4	5	1	4	5	5	4	4	4	2	4	4	3	4	5	5	1	3	1	4	4	4	4	3	4
29-38 years old	Female	Malay	Bachelor’s degree	5 to 10 years	Johor	1	3	4	3	2	4	4	4	4	5	4	5	5	2	2	5	5	3	4	4	4	4	4	4	4	2	4
29-38 years old	Female	Chinese	Bachelor’s degree	5 to 10 years	Johor	4	4	4	2	4	4	4	4	4	5	4	4	2	1	3	2	5	3	4	2	4	2	5	5	5	4	4
39-48 years old	Male	Malay	Bachelor’s degree	10 years and above	Kedah	5	5	2	2	3	4	5	5	5	5	5	4	4	4	4	2	4	4	4	4	5	4	4	3	4	4	4
49 years old and above	Female	Malay	Bachelor’s degree	10 years and above	Kelantan	5	5	2	5	4	2	4	5	3	5	5	5	2	2	2	4	5	5	5	5	5	5	5	5	5	5	5
39-48 years old	Male	Indian	Bachelor’s degree	5 to 10 years	Penang	4	4	3	3	3	4	4	3	4	4	3	3	4	2	3	3	4	4	4	4	4	3	4	4	4	4	4
29-38 years old	Female	Chinese	Bachelor’s degree	10 years and above	Malacca	2	4	4	4	4	4	2	5	5	4	4	4	3	2	4	4	4	3	4	4	4	4	5	5	5	5	5
39-48 years old	Female	Chinese	Bachelor’s degree	5 to 10 years	Negeri Sembilan	5	5	2	2	4	3	3	5	3	4	4	4	4	2	4	5	5	3	4	4	4	3	4	4	4	4	4
18-28 years old	Male	Chinese	Bachelor’s degree	Less than 5 years	Perak	2	5	3	5	4	4	4	5	4	5	5	5	5	3	2	4	5	3	5	4	4	4	5	4	4	4	4
29-38 years old	Female	Malay	Bachelor’s degree	5 to 10 years	Malacca	4	5	3	3	2	3	4	5	3	5	4	4	4	1	4	4	3	4	4	4	4	5	4	4	4	4	4
39-48 years old	Female	Chinese	Bachelor’s degree	10 years and above	Perak	4	5	4	2	3	2	3	4	4	4	4	5	4	1	3	2	4	4	4	4	4	4	3	5	4	4	4
